# Supplementary material for: Genotype-phenotype matching analysis of 38 Lactococcus lactis strains using random forest methods
Source: BMC Microbiol. 2013 Mar 26;13:68. doi: 10.1186/1471-2180-13-68 (PMC3637802; doi:10.1186/1471-2180-13-68)
Supplement: Additional file 1 — Phenotype data. This file contains all phenotype used in this study and the file can be viewed with Microsoft Excel. [file 1471-2180-13-68-S1.xls]

## Sheet: Phenotype data
StrainName	Module_1	Module_2	Module_3	Module_4	Module_5	Module_6	Module_7	Module_8	Module_9	Argininehydrolase	WPCCA	API_L_Arabinose	API_Ribose	API_D_Xylose	API_Galactose	API_Fructose	API_Rhamnose	API_Mannitol	API_a_Methyl_D_Glucoside	API_N_Acetyl_Glucosamine	API_Amygdalin	API_Arbutin	API_Esculin	API_Salicin	API_Cellobiose	API_Lactose	API_Melibiose	API_Sucrose	API_Trehalose	API_Inulin	API_Raffinose	API_Starch	API_Glycogen	API_Xylitol	API_Gentiobiose	API_D_Lyxose	API_Gluconate	MRS_30	Milk_30	Milk_05_Yex	ng_Nisin_ml	X_NaCl	Enzym_activity_bcaT_Branched_chain_aminotransferase	Enzym_activity_HicD	Enzym_activity_metC_Cystathionine_b_lyase	Enzym_activity_pepN_Aminopeptidase_N	Enzym_activity_pepXP_X_prolyl_dipeptidyl_aminopeptidase	Enzym_activity_Esterase	Plasmide_Plasmide
AM2	0	0	0	6	2	2	0	2	5	0	0	0	0	0	5	6	0	0	0	6	0	0	0	0	4	6	0	0	4	0	0	0	0	0	5	0	0	0	1	2	10	0	384.1	896.35	3.99	182.68	212.67	25.43	?
ATCC19435T	6	2	0	6	2	2	0	2	5	2	0	0	6	5	5	6	0	0	2	6	5	6	0	6	6	6	0	1	6	0	0	3	0	0	4	0	0	2	2	2	1000	4	373.98	960.09	5.97	83.75	138.8	15.71	?
DRA4	6	2	0	6	2	2	0	2	5	2	2	0	6	0	5	6	0	6	0	6	2	6	5	6	6	6	0	0	6	0	0	6	0	0	6	0	0	2	2	2	250	4	169.9	1200.43	19.49	52.2	694.51	42.73	?
E34	6	2	0	6	2	2	0	2	5	2	0	3	6	6	6	6	0	6	0	6	5	6	0	6	6	5	0	6	6	0	0	2	0	0	6	0	3	2	0	2	2000	4	729.65	976.61	17.41	38.6	63.75	24.55	?
FG2	0	0	0	6	2	2	0	2	5	0	0	0	0	0	4	5	0	0	0	6	0	0	0	0	3	6	0	0	0	0	0	0	0	0	0	0	0	0	2	2	25	0	478.44	9826.05	5.29	106.04	211.88	20.97	?
HP	0	0	0	6	2	1	0	2	5	0	0	0	0	0	4	6	0	0	0	6	0	0	0	0	3	5	0	0	0	0	0	0	0	0	0	0	0	1	2	2	10	0	378.76	677.16	8.37	56.36	139.45	20.02	?
IL1403	6	2	0	6	2	2	0	2	5	1	0	0	6	0	6	6	0	0	0	6	2	6	0	6	6	3	0	0	6	0	0	5	0	0	4	0	0	2	1	2	125	4	198.78	669.58	8.99	16.98	155.72	10.41	?
K231	6	2	0	6	2	2	2	2	5	2	0	6	5	5	5	6	0	5	0	6	3	6	0	6	6	5	0	6	6	2	0	3	0	0	5	0	0	2	0	2	2000	4	243.55	775.17	28.85	6.31	51.28	23.75	?
K337	6	2	0	6	2	2	0	2	5	2	0	6	5	6	5	6	0	5	0	6	3	6	2	6	6	5	0	6	6	0	0	4	0	0	6	0	4	1	1	2	2000	4	577.32	896.24	26.16	45.72	42.38	18.95	?
KF134	6	2	0	6	2	2	0	2	5	2	0	0	6	5	6	6	0	5	1	6	5	6	0	6	6	5	0	6	6	0	0	5	0	0	6	0	4	2	0	2	2000	4	236.76	804.41	14.69	38.88	63.14	13.26	1
KF146	6	2	0	6	2	2	0	2	5	0	0	0	6	6	6	6	0	6	1	6	6	6	0	6	6	5	6	6	6	0	6	5	0	0	6	0	4	2	0	2	2000	4	247.81	1088.3	8.85	25.92	65.14	14.01	1
KF147	6	2	0	6	2	2	0	2	5	2	0	6	6	5	6	6	0	5	0	6	6	6	0	6	6	5	6	6	6	0	5	4	0	0	6	0	3	2	1	2	2000	4	445.07	685.92	21.42	30.24	54.03	11.58	1
KF196	6	2	0	6	2	2	0	2	5	2	0	3	5	6	5	6	0	4	0	6	3	6	0	6	6	4	5	6	6	2	5	3	0	0	6	0	3	2	0	2	2000	4	190.74	706.58	13.71	29.21	70.28	14.96	2
KF201	6	2	0	6	2	2	0	2	5	2	0	0	6	6	5	6	0	6	0	6	4	6	1	6	6	5	0	6	6	0	0	3	0	0	6	0	3	2	0	2	2000	6	287.51	806.71	14.67	34.23	48.91	14.54	0
KF24	6	2	0	6	2	2	0	2	5	2	0	6	5	5	5	6	0	5	0	5	6	6	0	6	6	5	0	6	6	0	0	4	0	0	6	0	2	2	2	2	2000	4	96.7	350.98	21.82	38.9	44.68	11.11	1
KF282	6	2	0	6	2	2	0	2	5	2	0	6	6	6	6	6	0	6	1	6	6	6	0	6	6	6	6*	6	6	0	6	4	0	0	6	0	4	2	2	2	2000	6	182.9	638.46	18.59	30.17	51.39	14.44	?
KF67	6	2	0	6	2	2	0	2	5	2	0	6	6	5	6	6	2	5	0	6	4	6	0	6	6	5	0	6	6	0	0	4	0	0	6	0	3	2	0	2	2000	6	228.49	797.84	23.21	35.83	54.23	13.18	1
KF7	6	2	0	6	2	2	0	2	5	2	0	6	6	0	6	6	0	5	0	6	5	6	0	5	6	5	0	6	6	0	5	0	0	0	6	0	3	2	?	2	1000	6	226.97	872.14	15.74	37.1	41.05	14.76	1
KW10	6	2	0	6	2	2	0	2	5	2	0	0	5	6	5	6	0	5	0	6	4	6	0	6	6	3	0	0	6	0	0	3	0	0	5	3	3	2	0	2	500	4	244.42	284.73	7.49	45.57	41.4	25.91	0
LMG14418	6	2	0	6	2	2	0	2	5	2	0	0	6	0	6	6	0	0	1	6	5	5	1	5	5	5	1	6	6	0	2	5	2	1	5	0	0	1	0	2	2000	6	?	?	?	?	?	?	?
LMG6897T	0	0	0	6	2	2	0	2	5	0	0	0	0	0	4	6	0	0	0	6	0	0	0	0	0	6	0	0	0	0	0	0	0	0	0	0	0	1	2	2	10	0	?	?	?	?	?	?	?
LMG8520	0	0	0	6	2	2	0	2	5	2	0	0	0	0	0	6	0	0	0	6	0	6	0	6	0	0	0	6	6	0	0	0	0	0	0	0	0	1	0	0	25	3	?	?	?	?	?	?	?
LMG8526	6	2	0	6	2	2	0	2	5	2	0	6	5	6	4	6	0	4	0	6	4	6	0	6	6	4	0	5	6	0	0	3	0	0	6	0	3	2	0	2	2000	4	155.79	412.68	21.94	20.36	44.01	19.98	?
LMG9446	6	2	0	6	2	2	0	2	5	2	0	5	6	6	5	6	0	5	0	6	5	6	0	6	5	5	0	6	6	0	0	3	0	0	6	0	3	1	1	2	2000	6	627.12	954.26	11.09	40.07	62.43	19.71	?
LMG9449	6	2	0	6	2	2	0	2	5	2	0	0	6	5	6	6	0	0	0	6	3	6	0	6	6	2	6	6	6	0	6	3	0	0	6	0	0	2	1	2	1000	4	58.71	481.91	8.84	30.38	48.15	13.31	?
Li.1	6	2	0	6	2	2	0	2	5	2	0	6	6	6	6	6	0	5	0	6	4	6	0	6	6	6	0	6	6	0	0	4	0	0	6	0	3	1	2	2	2000	6	190.35	824.05	26.47	32.12	48.48	25.51	?
M20	6	2	0	6	2	2	0	2	5	2	2	6	6	5	5	6	0	3	0	6	3	6	0	6	6	5	0	4	6	0	0	3	0	0	6	0	3	1	0	2	2000	4	456.31	678.9	23.95	2.39	49.82	19.38	?
MG1363	6	2	0	6	2	2	0	2	5	2	0	0	6	0	6	6	0	5	0	6	6	6	0	6	6	4	0	0	6	0	0	5	0	0	6	0	4	2	1	2	250	4	293.63	910.05	4.52	88.57	150.84	42.93	?
ML8	6	2	0	6	2	2	0	2	5	2	0	0	6	0	6	6	0	5	0	6	5	6	0	5	6	6	0	6	0	0	0	5	0	0	6	0	0	2	2	2	2000	4	329.33	1982.6	4.64	33.22	158.74	8.77	?
N41	6	2	0	6	2	2	0	2	5	2	0	6	4	0	6	6	0	5	0	6	3	5	0	5	6	6	0	0	5	0	0	3	0	0	5	0	0	2	2	2	2000	4	368.78	2994.29	18.35	289.73	106.29	9.33	?
N42	6	2	0	6	2	2	0	2	5	2	0	0	6	5	6	6	0	0	0	6	4	6	0	6	6	6	5	6	6	0	0	3	0	0	4	0	0	2	2	2	2000	6	579.3	1945.85	3.42	17.24	188.36	7.02	?
NCDO763	6	2	0	6	2	2	0	2	5	2	0	0	5	0	5	6	0	4	0	6	0	0	0	0	4	6	0	0	6	0	0	4	0	0	0	0	3	2	2	2	125	4	269.24	988.21	4.39	81.4	147.08	39.19	?
NCDO895	3	2	0	6	2	2	0	2	5	2	0	0	4	0	6	6	0	0	0	6	0	0	0	1	6	6	0	6	0	0	0	1	0	0	0	0	0	2	2	2	1000	4	477.3	2693.88	10.36	26.7	206.08	9.89	?
P7266	6	2	0	6	2	2	0	2	5	2	0	6	0	0	6	6	0	4	0	6	5	6	0	6	6	6	0	0	6	0	0	3	0	0	6	0	1	2	0	2	500	6	192.86	47.87	6.83	28.37	44.72	35.48	?
P7304	6	2	0	6	2	2	2	2	5	2	0	6	6	6	6	6	0	5	0	6	5	6	0	6	6	5	0	6	6	2	0	4	0	0	6	0	0	2	0	2	2000	6	175.72	568.79	27.1	28.99	46.96	17.61	?
SK11	0	0	0	6	2	2	0	1	5	0	0	0	0	0	6	6	0	0	0	6	0	0	0	0	0	6	0	0	0	0	0	0	0	0	5	0	0	0	0	0	25	4	?	?	?	?	?	?	?
UC317	6	2	0	6	2	2	0	2	5	2	0	0	6	0	6	6	0	5	0	6	4	5	0	6	6	6	0	0	0	0	0	5	0	0	6	0	0	2	2	2	250	4	416.21	1422.59	8.71	38.12	202.88	11.47	?
V4	6	2	0	6	2	2	2	2	5	2	0	0	6	0	5	6	0	5	0	6	5	6	0	6	6	5	0	6	6	0	0	4	0	0	6	0	0	2	1	2	2000	4	?	?	?	?	?	?	?
Note: module names are listed in the "Module names" worksheet.
Modules represent phenotyping experiments which have the same values.
* Though KF282 is shown as growing on melibiose, but probably it doesn't grow on melibiose. This will be validated experimentally.
Question marks represent missing values.
[truncated: 81 more columns]

## Sheet: Module names
ModuleName	Number of experiments
Module_1	2	Maltose_maltose	API_50_CHL_Maltose
Module_2	2	X4_NaCl_4_NaCl	GM17_4_45C_37_C
Module_3	39	API_50_CHL_Glycerol	API_50_CHL_Erythritol	API_50_CHL_D_Arabinose	API_50_CHL_L_Xylose	API_50_CHL_Adonitol	API_50_CHL_b_Methyl_D_Xyloside	API_50_CHL_Sorbose	API_50_CHL_Dulcitol	API_50_CHL_Inositol	API_50_CHL_Sorbitol	API_50_CHL_a_Methyl_D_Mannoside	API_50_CHL_Melezitose	API_50_CHL_D_Turanose	API_50_CHL_D_Tagatose	API_50_CHL_D_Fucose	API_50_CHL_L_Fucose	API_50_CHL_D_Arabitol	API_50_CHL_L_Arabitol	API_50_CHL_2_Keto_Gluconate	API_50_CHL_5_Keto_Gluconate	GM17_4_45C_4_C	Polysach_Pol2	Polysach_Pol14	Polysach_Pol15	Metal_res_AsI_15_4	Metal_res_Cd_9_94	Metal_res_Cd_2_485	Metal_res_Hg_0_3683	Metal_res_Cu_11_73	Antibio_res_Chloramphenicol_32	Antibio_res_erythromycine_16	Antibio_res_erythromycine_4	Antibio_res_erythromycine_1	Antibio_res_erythromycine_0_25	Antibio_res_vancomycine_4	Antibio_res_vancomycine_1	Antibio_res_ciprofloxacin_8	Antibio_res_penicillin_G_16	Antibio_res_penicillin_G_4
Module_4	2	API_50_CHL_Glucose	API_50_CHL_Mannose
Module_5	32	GM17_4_45C_30_C	Metal_res_AsA_0	Metal_res_AsI_0	Metal_res_Cd_0	Metal_res_Hg_0_001438671875	Metal_res_Hg_0	Metal_res_Cr_0_469375	Metal_res_Cr_0_11734375	Metal_res_Cr_0_0293359375	Metal_res_Cr_0	Metal_res_Cu_0_0458203125	Metal_res_Cu_0	Metal_res_Mn_0_739375	Metal_res_Mn_0_18484375	Metal_res_Mn_0_0462109375	Metal_res_Mn_0	Metal_res_Pb_0_0599375	Metal_res_Pb_0_014984375	Metal_res_Pb_0_00374609375	Metal_res_Pb_0	Antibio_res_Chloramphenicol_0	Antibio_res_erythromycine_0	Antibio_res_tetracycline_0	Antibio_res_vancomycine_0_015625	Antibio_res_vancomycine_0	Antibio_res_ciprofloxacin_0_03125	Antibio_res_ciprofloxacin_0	Antibio_res_neomycine_0	Antibio_res_penicillin_G_0	Antibio_res_trimethoprim_8	Antibio_res_trimethoprim_0_5	Antibio_res_trimethoprim_0
Module_6	2	Metal_res_Mn_2_9575	Antibio_res_penicillin_G_0_0625
Module_7	2	Antibio_res_tetracycline_2	Antibio_res_tetracycline_0_5
Module_8	2	Antibio_res_trimethoprim_32	Antibio_res_trimethoprim_2
Module_9	3	Metal_res__code__Cr__code_	Metal_res__code__Pb__code_	Antibio_res__code__trimethoprim__code_

## Sheet: Experiment grouping
Growth on sugar	Antibiotic resistance	Metal resistance	Growth on milk or polysaccharides	Other experiments
API_a_Methyl_D_Glucoside	Antibio_res_Chloramphenicol_0_5	Metal_res_AsA_0_10015625	Milk_30	Argininehydrolase
API_Amygdalin	Antibio_res_Chloramphenicol_2	Metal_res_AsA_0_400625	Polysach_Pol1	CDM_PepN_CDM_PepN
API_Arbutin	Antibio_res_ciprofloxacin_2	Metal_res_AsA_1_6025	Polysach_Pol11	Enzym_activity_bcaT_Branched_chain_aminotransferase
API_D_Xylose	Antibio_res_code_Chloramphenicol_code	Metal_res_AsA_6_41	Polysach_Pol12	Enzym_activity_Esterase
API_Galactose	Antibio_res_code_ciprofloxacin_code	Metal_res_AsI_0_06015625	Polysach_Pol13	Enzym_activity_metC_Cystathionine_b_lyase
API_Gentiobiose	Antibio_res_code_erythromycine_code	Metal_res_AsI_0_240625	Polysach_Pol3	GM17_Bca_GM17_BCA
API_Gluconate	Antibio_res_code_neomycine_code	Metal_res_AsI_0_9625	Polysach_Pol4	GM17_Esterase_GM17_Esterase
API_Lactose	Antibio_res_code_penicillin_G_code	Metal_res_Cd_0_038828125	Polysach_Pol5	MRS_30
API_L_Arabinose	Antibio_res_code_tetracycline_code	Metal_res_Cd_0_1553125	Polysach_Pol6	ng_Nisin_ml
API_Mannitol	Antibio_res_erythromycine_0_0625	Metal_res_code_arsenate_code	Polysach_Pol7
API_Melibiose	Antibio_res_neomycine_100	Metal_res_code_arseniete_code	Polysach_Pol9
API_Ribose	Antibio_res_neomycine_1_5625	Metal_res_code_Cd_code
API_Salicin	Antibio_res_neomycine_25	Metal_res_code_Cu_code
API_Starch	Antibio_res_neomycine_6_25	Metal_res_Cr_7_51
API_Sucrose	Antibio_res_penicillin_G_0_25	Metal_res_Cu_0_733125
API_Trehalose	Antibio_res_tetracycline_0_03125	Metal_res_Hg_0_0057546875
	Antibio_res_tetracycline_0_125	Metal_res_Mn_11_83
	Antibio_res_trimethoprim_128

## Sheet: API CH50
API CH50 test
after 48 hours		49 differents sugars and 1 blank	Code		colour
		control (blank)	0	=	dark blue (no grow)
	1	glycerol	1	=	dark-dark green
	2	erythritol	2	=	darkgreen
	3	D-arabinose	3	=	green
	4	L-arabinose	4	=	light green
	5	ribose	5	=	light -light green
	6	D-xylose	6	=	yellow (grow)
	7	L-xylose
	8	adonitol
	9	β Methyl-D-Xyloside
	10	galatose
	11	glucose
	12	fructose
	13	mannose
	14	sorbose
	15	rhamnose
	16	dulcitol
	17	inositol
	18	mannitol
	19	sotbitol
	20	α-Methyl-D-Mannoside
	21	α-Methyl-D-Glucoside
	22	N-Aetyl-Glucosamine
	23	amygdalin
	24	arbutin
	25	esculin
	26	salicin
	27	celobiose
	28	maltose
	29	lactose
	30	melibiose
	31	sucrose
	32	trehalose
	33	inulin
	34	melezitose
	35	raffinose
	36	starch
	37	glycogen
	38	xylitol
	39	gentiobiose
	40	D-turanose
	41	D-lyxose
	42	D-tagatose
	43	D-fucose
	44	L-fucose
	45	D-arabitol
	46	L-arabitol
	47	gluconate
	48	2-Keto-gluconate
	49	5-Keto-gluconate

## Sheet: GM17
Phenotypic characterization of temperature
Growing op M17 Broth with 1% glucose at differents temperature
	4 °C
	17 °C
	30 °C
	37 °C
	45 °C
	code
	0	no growing
	1	a bit growing
	2	growing very well

## Sheet: MRS_Milk_others
	Media	code
1	MRS
	incubated at 30 °C	0	no growing
		1	a bit growing
		2	growing very well
2	Milk
3	Milk + 0,5 % yeastextract
	incubated at 30 °C
4	M17 broth + 1% glucose
	with 0, 2.5, 4, 6 and 10 % NaCL
	incubated at 30 °C
5	M17 broth + 1% glucose
	with 0, 2.5, 10, 25, 125, 250, 500, 1000 and 2000 ng/ml (pure) nisine
	incubated at 30 °C
6	Argininehydrolase	0	no colour, no argininehydrolase
		1	not clear
		2	orange, argininehydrolase

## Sheet: EnzymeActivity
	6 differents Enzyms
1	Branched chain aminotransferase	max. = 1034, min.=19	nmol/min/mg protein
2	HicD	max. = 9827, min.= 40
3	Cystathionine b lyase	max.=62, min.=3
4	Aminopeptidase N (pepN)	max.=290 min.=2
5	X-prolyl-dipeptidyl aaminopeptidase (pepXP)	max.=695, min=5
6	Esterase	max=140, min.=7
	Remarks: one non-dariy strain NIZO 848 have a high NADH oxidase acivitiy. It is not possible to measure enzym acitivty of aminotransferase en HicD

## Sheet: Polysaccharide
			Polysaccharide
	Vivinal Gos powder (free of lactose and Mono 's)	di + lower + higher galacto-oligosaccharide	Polysach:Pol1	Lacty-M (lactitol)
	Vivinal Gos powder (oligo's di/mono or higher without lactose)	higher galacto-oligosaccahride
	Lacty-M (lactitol)	polyol (sugar alcohol)
	Garlic fructan	branched inulin (b-2, 1-fructan with b-2, 6-branch	Polysach:Pol2	Garlic fructan
	Blue Agave fructan	branched inulin (ditto)	Polysach:Pol3	Blue Agave fructan
	Chicory fructan, Frutafit IQ	linear inulin (b-2, 1-fructan, Fructafit IQ, average DP approx. 9)	Polysach:Pol4	Chicory fructan, Frutafit IQ
	Chicory fructan, Frutafit TEX	linear inulin (b-2, 1-fructan Fructafit, TEX, average DP > 23)	Polysach:Pol5	Chicory fructan, Frutafit TEX
difference in molecular weight and branching degree	Bacillus subtilis levaan	(b-2, 6-2, 1-b-fructan Branch)	Polysach:Pol6	Bacillus subtilis levaan
difference in molecular weight and branching degree	Zymononas mobilis levaan	idem	Polysach:Pol7	Zymononas mobilis levaan
difference in molecular weight and branching degree	Microbacterium laevaniformans levaan	idem	Polysach:Pol8	Microbacterium laevaniformans levaan
difference in molecular weight and branching degree	Lactoccillus SP. Levaan	linear b-2,6-fructan	Polysach:Pol9	Lactoccillus SP. Levaan
	John. Bread pitmen		Polysach:Pol10	Joh. Bread
	Pectin from apple		Polysach:Pol11	Pectin from apple
	Arabino galactaan		Polysach:Pol12	Arabino galactaan
	Beta-Cyclodextraan		Polysach:Pol13	Beta-Cyclodextraan
Code
0	< 25% of Optical density op M17 Broth with 1% glucose without metalic
	"not growing "
1	between =>25 and <75% of Optical density op M17 Broth with 1% glucose without metalic
2	=> 75% of Optical density op M17 Broth with 1% glucose without metalic
	"growing good"

## Sheet: Metal
	metalic	code	0	1	2	3	4	5
	arsenate ( HAsO4.7H2O )		0	0.0250391	0.100156	0.400625	1.6025	6.41	mM
	arseniete ( NaAsO2 )		0	0.0601563	0.240625	0.9625	3.85	15.4	mM
	Cd		0	0.0388281	0.155312	0.62125	2.485	9.94	mM
	Hg		0	0.00143867	0.00575469	0.0230188	0.092075	0.3683	mM
	Cr		0	0.0293359	0.117344	0.469375	1.8775	7.51	mM
	Cu		0	0.0458203	0.183281	0.733125	2.9325	11.73	mM
	Mn		0	0.0462109	0.184844	0.739375	2.9575	11.83	mM
	Pb		0	0.00374609	0.0149844	0.0599375	0.23975	0.959	mM
	adding at M17 broth with 1% glucose, 24 hour incubated at 30 °C
	Code
	0	< 25% of Optical density op M17 Broth with 1% glucose without metalic
		"not growing "
	1	between =>25 and <75% of Optical density op M17 Broth with 1% glucose without metalic
	2	=> 75% of Optical density op M17 Broth with 1% glucose without metalic
		"growing good"

## Sheet: AntioBio
			code
	antibiotica	Breakpoint for resistance	0	1	2	3	4	5
	Chloramphenicol	≥16 ug/ml	0	0.125	0.5	2	8	32	ug/ml
	erythromycine	≥1 ug/ml	0	0.0625	0.25	1	4	16	ug/ml
	tetracycline	≥8 ug/ml	0	0.03125	0.125	0.5	2	8	ug/ml
	vancomycine	>1 ug/ml	0	0.015625	0.0625	0.25	1	4	ug/ml
	ciprofloxacin	≥4 ug/ml	0	0.03125	0.125	0.5	2	8	ug/ml
	neomycine	?	0	0.390625	1.5625	6.25	25	100	ug/ml
	penicillin G	≥4 ug/ml	0	0.0625	0.25	1	4	16	ug/ml
	trimethoprim	≥16 ug/ml	0	0.5	2	8	32	128	ug/ml
	adding at M17 broth with 1% glucose, 24 hour incubated at 30 °C
	Code
	0	< 25% of Optical density op M17 Broth with 1% glucose without antibiotica
		"not growing "
	1	between =>25 and <75% of Optical density op M17 Broth with 1% glucose without antibiotica
	2	=> 75% of Optical density op M17 Broth with 1% glucose without antibiotica
		"growing good"
