# Supplementary material for: Genotype-phenotype matching analysis of 38 Lactococcus lactis strains using random forest methods
Source: BMC Microbiol. 2013 Mar 26;13:68. doi: 10.1186/1471-2180-13-68 (PMC3637802; doi:10.1186/1471-2180-13-68)
Supplement: Additional file 2 — Mini web-site that contains all figures generated in this study. This mini web-site contains all figures of genotype-phenotype, projection and phenotype clustering results. [file 1471-2180-13-68-S2.zip]

Archive with 161 entries (154 files):
- Bayjanovetal_2012_Lactis/
- Bayjanovetal_2012_Lactis/index.html
- Bayjanovetal_2012_Lactis/lactisGTcenter.html
- Bayjanovetal_2012_Lactis/lactisGTcenter_IL1403_Group1.html
- Bayjanovetal_2012_Lactis/lactisGTcenter_IL1403_Group2.html
- Bayjanovetal_2012_Lactis/lactisGTcenter_IL1403_Group3.html
- Bayjanovetal_2012_Lactis/lactisGTcenter_IL1403_Group4.html
- Bayjanovetal_2012_Lactis/lactisGTcenter_IL1403_Group5.html
- Bayjanovetal_2012_Lactis/lactisGTcenter_KF147_Group1.html
- Bayjanovetal_2012_Lactis/lactisGTcenter_KF147_Group2.html
- Bayjanovetal_2012_Lactis/lactisGTcenter_KF147_Group3.html
- Bayjanovetal_2012_Lactis/lactisGTcenter_KF147_Group4.html
- Bayjanovetal_2012_Lactis/lactisGTcenter_KF147_Group5.html
- Bayjanovetal_2012_Lactis/lactisGTcenter_MG1363_Group1.html
- Bayjanovetal_2012_Lactis/lactisGTcenter_MG1363_Group2.html
- Bayjanovetal_2012_Lactis/lactisGTcenter_MG1363_Group3.html
- Bayjanovetal_2012_Lactis/lactisGTcenter_MG1363_Group4.html
- Bayjanovetal_2012_Lactis/lactisGTcenter_MG1363_Group5.html
- Bayjanovetal_2012_Lactis/lactisGTcenter_SK11_Group1.html
- Bayjanovetal_2012_Lactis/lactisGTcenter_SK11_Group2.html
- Bayjanovetal_2012_Lactis/lactisGTcenter_SK11_Group3.html
- Bayjanovetal_2012_Lactis/lactisGTcenter_SK11_Group4.html
- Bayjanovetal_2012_Lactis/lactisGTcenter_SK11_Group5.html
- Bayjanovetal_2012_Lactis/lactisGTfigs/
- Bayjanovetal_2012_Lactis/lactisGTfigs/genoPheno/
- Bayjanovetal_2012_Lactis/lactisGTfigs/genoPheno/Fig01_IL1403_Group1.png
- Bayjanovetal_2012_Lactis/lactisGTfigs/genoPheno/Fig02_IL1403_Group2.png
- Bayjanovetal_2012_Lactis/lactisGTfigs/genoPheno/Fig03_IL1403_Group3.png
- Bayjanovetal_2012_Lactis/lactisGTfigs/genoPheno/Fig04_IL1403_Group4.png
- Bayjanovetal_2012_Lactis/lactisGTfigs/genoPheno/Fig05_IL1403_Group5.png
- Bayjanovetal_2012_Lactis/lactisGTfigs/genoPheno/Fig06_SK11_Group1.png
- Bayjanovetal_2012_Lactis/lactisGTfigs/genoPheno/Fig07_SK11_Group2.png
- Bayjanovetal_2012_Lactis/lactisGTfigs/genoPheno/Fig08_SK11_Group3.png
- Bayjanovetal_2012_Lactis/lactisGTfigs/genoPheno/Fig09_SK11_Group4.png
- Bayjanovetal_2012_Lactis/lactisGTfigs/genoPheno/Fig10_SK11_Group5.png
- Bayjanovetal_2012_Lactis/lactisGTfigs/genoPheno/Fig11_MG1363_Group1.png
- Bayjanovetal_2012_Lactis/lactisGTfigs/genoPheno/Fig12_MG1363_Group2.png
- Bayjanovetal_2012_Lactis/lactisGTfigs/genoPheno/Fig13_MG1363_Group3.png
- Bayjanovetal_2012_Lactis/lactisGTfigs/genoPheno/Fig14_MG1363_Group4.png
- Bayjanovetal_2012_Lactis/lactisGTfigs/genoPheno/Fig15_MG1363_Group5.png
- Bayjanovetal_2012_Lactis/lactisGTfigs/genoPheno/Fig16_KF147_Group1.png
- Bayjanovetal_2012_Lactis/lactisGTfigs/genoPheno/Fig17_KF147_Group2.png
- Bayjanovetal_2012_Lactis/lactisGTfigs/genoPheno/Fig18_KF147_Group3.png
- Bayjanovetal_2012_Lactis/lactisGTfigs/genoPheno/Fig19_KF147_Group4.png
- Bayjanovetal_2012_Lactis/lactisGTfigs/genoPheno/Fig20_KF147_Group5.png
- Bayjanovetal_2012_Lactis/lactisGTfigs/genoPheno/headers/
- Bayjanovetal_2012_Lactis/lactisGTfigs/genoPheno/headers/description.png
- Bayjanovetal_2012_Lactis/lactisGTfigs/genoPheno/headers/Fig01_IL1403_Group1_header.png
- Bayjanovetal_2012_Lactis/lactisGTfigs/genoPheno/headers/Fig02_IL1403_Group2_header.png
- Bayjanovetal_2012_Lactis/lactisGTfigs/genoPheno/headers/Fig03_IL1403_Group3_header.png
- Bayjanovetal_2012_Lactis/lactisGTfigs/genoPheno/headers/Fig04_IL1403_Group4_header.png
- Bayjanovetal_2012_Lactis/lactisGTfigs/genoPheno/headers/Fig05_IL1403_Group5_header.png
- Bayjanovetal_2012_Lactis/lactisGTfigs/genoPheno/headers/Fig06_SK11_Group1_header.png
- Bayjanovetal_2012_Lactis/lactisGTfigs/genoPheno/headers/Fig07_SK11_Group2_header.png
- Bayjanovetal_2012_Lactis/lactisGTfigs/genoPheno/headers/Fig08_SK11_Group3_header.png
- Bayjanovetal_2012_Lactis/lactisGTfigs/genoPheno/headers/Fig09_SK11_Group4_header.png
- Bayjanovetal_2012_Lactis/lactisGTfigs/genoPheno/headers/Fig10_SK11_Group5_header.png
- Bayjanovetal_2012_Lactis/lactisGTfigs/genoPheno/headers/Fig11_MG1363_Group1_header.png
- Bayjanovetal_2012_Lactis/lactisGTfigs/genoPheno/headers/Fig12_MG1363_Group2_header.png
- Bayjanovetal_2012_Lactis/lactisGTfigs/genoPheno/headers/Fig13_MG1363_Group3_header.png
- Bayjanovetal_2012_Lactis/lactisGTfigs/genoPheno/headers/Fig14_MG1363_Group4_header.png
- Bayjanovetal_2012_Lactis/lactisGTfigs/genoPheno/headers/Fig15_MG1363_Group5_header.png
- Bayjanovetal_2012_Lactis/lactisGTfigs/genoPheno/headers/Fig16_KF147_Group1_header.png
- Bayjanovetal_2012_Lactis/lactisGTfigs/genoPheno/headers/Fig17_KF147_Group2_header.png
- Bayjanovetal_2012_Lactis/lactisGTfigs/genoPheno/headers/Fig18_KF147_Group3_header.png
- Bayjanovetal_2012_Lactis/lactisGTfigs/genoPheno/headers/Fig19_KF147_Group4_header.png
- Bayjanovetal_2012_Lactis/lactisGTfigs/genoPheno/headers/Fig20_KF147_Group5_header.png
- Bayjanovetal_2012_Lactis/lactisGTfigs/phenoClustering/
- Bayjanovetal_2012_Lactis/lactisGTfigs/phenoClustering/Fig21_Group1.png
- Bayjanovetal_2012_Lactis/lactisGTfigs/phenoClustering/Fig21_Group1_small.png
- Bayjanovetal_2012_Lactis/lactisGTfigs/phenoClustering/Fig22_Group2.png
- Bayjanovetal_2012_Lactis/lactisGTfigs/phenoClustering/Fig22_Group2_small.png
- Bayjanovetal_2012_Lactis/lactisGTfigs/phenoClustering/Fig23_Group3.png
- Bayjanovetal_2012_Lactis/lactisGTfigs/phenoClustering/Fig23_Group3_small.png
- Bayjanovetal_2012_Lactis/lactisGTfigs/phenoClustering/Fig24_Group4.png
- Bayjanovetal_2012_Lactis/lactisGTfigs/phenoClustering/Fig24_Group4_small.png
- Bayjanovetal_2012_Lactis/lactisGTfigs/phenoStrainClustering/
- Bayjanovetal_2012_Lactis/lactisGTfigs/phenoStrainClustering/phenotypeDendrogram.png
- Bayjanovetal_2012_Lactis/lactisGTfigs/phenoStrainClustering/strainDendrogram.png
- Bayjanovetal_2012_Lactis/lactisGTfigs/projectOnKF147/
- Bayjanovetal_2012_Lactis/lactisGTfigs/projectOnKF147/E34_DRA4_Li-1_KF7.png
- Bayjanovetal_2012_Lactis/lactisGTfigs/projectOnKF147/FG2_LMG14418_P7304_P7266.png
- Bayjanovetal_2012_Lactis/lactisGTfigs/projectOnKF147/K231_UC317_NCDO895_LMG8520.png
- Bayjanovetal_2012_Lactis/lactisGTfigs/projectOnKF147/KF146_LMG9449_KF147_SK11_MG1363_IL1403.png
- Bayjanovetal_2012_Lactis/lactisGTfigs/projectOnKF147/KF196_KF201_LMG9446_NCDO763.png
- Bayjanovetal_2012_Lactis/lactisGTfigs/projectOnKF147/KF24_AM2_N42_N41.png
- Bayjanovetal_2012_Lactis/lactisGTfigs/projectOnKF147/KF282_LMG6897T_M20_KW10.png
- Bayjanovetal_2012_Lactis/lactisGTfigs/projectOnKF147/KF67_V4_ATCC19435T_HP.png
- Bayjanovetal_2012_Lactis/lactisGTfigs/projectOnKF147/LMG8526_KF134_K337_ML8.png
- Bayjanovetal_2012_Lactis/lactisGTleft.html
- Bayjanovetal_2012_Lactis/lactisGTmain.html
- Bayjanovetal_2012_Lactis/lactisGTright.html
- Bayjanovetal_2012_Lactis/lactisGTright_IL1403_Group1.html
- Bayjanovetal_2012_Lactis/lactisGTright_IL1403_Group2.html
- Bayjanovetal_2012_Lactis/lactisGTright_IL1403_Group3.html
- Bayjanovetal_2012_Lactis/lactisGTright_IL1403_Group4.html
- Bayjanovetal_2012_Lactis/lactisGTright_IL1403_Group5.html
- Bayjanovetal_2012_Lactis/lactisGTright_KF147_Group1.html
- Bayjanovetal_2012_Lactis/lactisGTright_KF147_Group2.html
- Bayjanovetal_2012_Lactis/lactisGTright_KF147_Group3.html
- Bayjanovetal_2012_Lactis/lactisGTright_KF147_Group4.html
- Bayjanovetal_2012_Lactis/lactisGTright_KF147_Group5.html
- Bayjanovetal_2012_Lactis/lactisGTright_MG1363_Group1.html
- Bayjanovetal_2012_Lactis/lactisGTright_MG1363_Group2.html
- Bayjanovetal_2012_Lactis/lactisGTright_MG1363_Group3.html
- Bayjanovetal_2012_Lactis/lactisGTright_MG1363_Group4.html
- Bayjanovetal_2012_Lactis/lactisGTright_MG1363_Group5.html
- Bayjanovetal_2012_Lactis/lactisGTright_SK11_Group1.html
- Bayjanovetal_2012_Lactis/lactisGTright_SK11_Group2.html
- Bayjanovetal_2012_Lactis/lactisGTright_SK11_Group3.html
- Bayjanovetal_2012_Lactis/lactisGTright_SK11_Group4.html
- Bayjanovetal_2012_Lactis/lactisGTright_SK11_Group5.html
- Bayjanovetal_2012_Lactis/lactisGTtop.html
- Bayjanovetal_2012_Lactis/lactisGTtop_IL1403_Group1.html
- Bayjanovetal_2012_Lactis/lactisGTtop_IL1403_Group2.html
- Bayjanovetal_2012_Lactis/lactisGTtop_IL1403_Group3.html
- Bayjanovetal_2012_Lactis/lactisGTtop_IL1403_Group4.html
- Bayjanovetal_2012_Lactis/lactisGTtop_IL1403_Group5.html
- Bayjanovetal_2012_Lactis/lactisGTtop_KF147_Group1.html
- Bayjanovetal_2012_Lactis/lactisGTtop_KF147_Group2.html
- Bayjanovetal_2012_Lactis/lactisGTtop_KF147_Group3.html
- Bayjanovetal_2012_Lactis/lactisGTtop_KF147_Group4.html
- Bayjanovetal_2012_Lactis/lactisGTtop_KF147_Group5.html
- Bayjanovetal_2012_Lactis/lactisGTtop_MG1363_Group1.html
- Bayjanovetal_2012_Lactis/lactisGTtop_MG1363_Group2.html
- Bayjanovetal_2012_Lactis/lactisGTtop_MG1363_Group3.html
- Bayjanovetal_2012_Lactis/lactisGTtop_MG1363_Group4.html
- Bayjanovetal_2012_Lactis/lactisGTtop_MG1363_Group5.html
- Bayjanovetal_2012_Lactis/lactisGTtop_SK11_Group1.html
- Bayjanovetal_2012_Lactis/lactisGTtop_SK11_Group2.html
- Bayjanovetal_2012_Lactis/lactisGTtop_SK11_Group3.html
- Bayjanovetal_2012_Lactis/lactisGTtop_SK11_Group4.html
- Bayjanovetal_2012_Lactis/lactisGTtop_SK11_Group5.html
- Bayjanovetal_2012_Lactis/lactisPhenoClustLeft.html
- Bayjanovetal_2012_Lactis/lactisPhenoClustMain.html
- Bayjanovetal_2012_Lactis/lactisPhenoClustRight.html
- Bayjanovetal_2012_Lactis/lactisPhenoClustRight_.html
- Bayjanovetal_2012_Lactis/lactisPhenoClustRight_Group1.html
- Bayjanovetal_2012_Lactis/lactisPhenoClustRight_Group2.html
- Bayjanovetal_2012_Lactis/lactisPhenoClustRight_Group3.html
- Bayjanovetal_2012_Lactis/lactisPhenoClustRight_Group4.html
- Bayjanovetal_2012_Lactis/lactisPhenoClustRight_IL.html
- Bayjanovetal_2012_Lactis/lactisPhenoClustRight_K.html
- Bayjanovetal_2012_Lactis/lactisPhenoClustRight_MG.html
- Bayjanovetal_2012_Lactis/lactisPhenoStrainClustLeft.html
- Bayjanovetal_2012_Lactis/lactisPhenoStrainClustMain.html
- Bayjanovetal_2012_Lactis/lactisPhenoStrainClustRight.html
- Bayjanovetal_2012_Lactis/lactisPhenoStrainClust_Pheno.html
- Bayjanovetal_2012_Lactis/lactisPhenoStrainClust_Strain.html
- Bayjanovetal_2012_Lactis/lactisProjectLeft.html
- Bayjanovetal_2012_Lactis/lactisProjectMain.html
- Bayjanovetal_2012_Lactis/lactisProjectRight.html
- Bayjanovetal_2012_Lactis/lactisProjectRight_E34_DRA4_Li-1_KF7.html
- Bayjanovetal_2012_Lactis/lactisProjectRight_FG2_LMG14418_P7304_P7266.html
- Bayjanovetal_2012_Lactis/lactisProjectRight_K231_UC317_NCDO895_LMG8520.html
- Bayjanovetal_2012_Lactis/lactisProjectRight_KF146_LMG9449_KF147_SK11_MG1363_IL1403.html
- Bayjanovetal_2012_Lactis/lactisProjectRight_KF196_KF201_LMG9446_NCDO763.html
- Bayjanovetal_2012_Lactis/lactisProjectRight_KF24_AM2_N42_N41.html
- Bayjanovetal_2012_Lactis/lactisProjectRight_KF282_LMG6897T_M20_KW10.html
- Bayjanovetal_2012_Lactis/lactisProjectRight_KF67_V4_ATCC19435T_HP.html
- Bayjanovetal_2012_Lactis/lactisProjectRight_LMG8526_KF134_K337_ML8.html
