# Supplementary material for: Genotype-phenotype matching analysis of 38 Lactococcus lactis strains using random forest methods
Source: BMC Microbiol. 2013 Mar 26;13:68. doi: 10.1186/1471-2180-13-68 (PMC3637802; doi:10.1186/1471-2180-13-68)
Supplement: Additional file 3 — Annotations for genes presented in gene-phenotype relations as shown in Figures 2–5. This file contains gene annotations for genes that were shown in Figures 2–5 and the file can be viewed with Microsoft Excel. [file 1471-2180-13-68-S3.xlsx]

## Sheet: Sheet1
Supplementary Table 2. Annotations of genes described in the manuscript text.
Gene identifier	Product	Figure identifier(s)
LLKF_0661	LacI family sucrose operon repressor	2
LLKF_0662	sucrose-6-phosphate hydrolase	2
LLKF_0663	PTS system sucrose-specific transporter subunit IIABC	2
LLKF_0664	fructokinase	2
LLKF_1239	osmosensitive K+ channel response regulator	2
LLKF_1240	high-affinity K+ transporter ATPase chain A	2
LLKF_1241	high-affinity K+ transporter ATPase chain B	2
LLKF_1296	nisin transport protein NisG	2
LLKF_1297	nisin transport protein NisE	2
LLKF_1298	nisin transport protein NisF	2
LLKF_1299	nisin biosynthesis two-component system, sensor histidine kinase NisK	2
LLKF_1300	nisin biosynthesis two-component system, response regulator NisR	2
LLKF_1616	L-arabinose isomerase	2
LLKF_1617	L-Ribulose-5-phosphate 4-epimerase	2
LLKF_1618	L-Ribulokinase	2
LLKF_1619	arabinose-proton symporter	2
LLKF_1621	disaccharide permease	2
LLKF_1622	GntR family arabinose operon repressor	2
LLKF_1623	D-xylose-proton symporter	2
LLKF_2252	transcriptional regulator	2
LLKF_2259	sucrose phosphorylase	2
LLKF_2260	sugar ABC transporter permease	2
LLKF_2261	sugar ABC transporter permease	2
LLKF_2262	sugar ABC transporter sugar-binding protein	2
LLKF_2263	AraC family transcriptional regulator	2
LLKF_2264	Phosphoribosylaminoimidazolecarboxamide formyltransferase/IMP cyclohydrolase	2
LLKF_2265	galactose 1-phosphate uridylyltransferase	2
LLKF_2267	alpha-galactosidase	2
LLKF_2268	LacI family transcriptional regulator	2
LLKF_2269	fructose 1,6-bisphosphatase	2
LACR_C61	DNA-binding response regulator	3.A
LACR_C62	Signal transduction histidine kinase	3.A
LACR_C63	prolipoprotein diacylglyceryl transferase	3.A
LACR_C64	hypothetical protein	3.A
LACR_C65	surface antigen	3.A
llmg_1248	arsenical pump-driving ATPase	3.B, 3.C
llmg_1249	hypothetical protein	3.B, 3.C
llmg_1250	putative arsenical-resistance protein	3.B, 3.C
llmg_1254	hypothetical protein	3.B, 3.C
L65637	hypothetical protein	4.A
L66209	hypothetical protein	4.A
L66407	hypothetical protein	4.A
L67002	hypothetical protein	4.A
L129753	sugar ABC transporter substrate binding protein	4.A
L130682	sugar hydrolase	4.A
llmg_1257	hypothetical protein	4.B
llmg_1258	hypothetical protein	4.B
llmg_1259	hypothetical protein	4.B
llmg_1260	hypothetical protein	4.B
llmg_1263	hypothetical protein	4.B
LACR_D01	cellobiose-specific PTS system IIC component	5
LACR_D02	cellobiose-specific PTS system IIA component	5
LACR_D03	tagatose 1,6-diphosphate aldolase	5, 3.A
LACR_D04	tagatose-6-phosphate kinase	5, 3.A
LACR_D05	galactose-6-phosphate isomerase subunit LacB	5
LACR_D06	galactose-6-phosphate isomerase subunit LacA	5, 3.A
LACR_D07	lactose transport regulator	5
LACR_D08	site-specific recombinase, DNA invertase Pin related protein	5, 3.A
LACR_D23	replication initiator protein	5, 3.A
LACR_D24	ATPase for chromosome partitioning	5, 3.A
LACR_D27	hypothetical protein	5
LACR_D28	hypothetical protein	5
LACR_D30	manganese transporter NRAMP	5, 3.A
LACR_D31	universal stress protein UspA-like nucleotide-binding protein	5, 3.A
LACR_D33	aminoglycoside N3'-acetyltransferase	5
LACR_D38	galactose mutarotase-like protein	5, 3.A
LACR_D39	6-phospho-beta-galactosidase	5, 3.A
